# Supplementary material for: Studying the Association of TKS4 and CD2AP Scaffold Proteins and Their Implications in the Partial Epithelial–Mesenchymal Transition (EMT) Process
Source: Int J Mol Sci. 2023 Oct 13;24(20):15136. doi: 10.3390/ijms242015136 (PMC10606890; doi:10.3390/ijms242015136)
Supplement: Supplementary file 1 [file ijms-24-15136-s001.zip]

Archive with 2 entries (2 files):
- supp figures_2023_09_06_KA.pdf
- supplementary tables_anita_20230728.pdf
